# Supplementary material for: Review of the Palaearctic (and Oriental) Allurus (Braconidae, Euphorinae) based on material from Sweden
Source: Biodivers Data J. 2016 Mar 9;(4):e7853. doi: 10.3897/BDJ.4.e7853 (PMC4822060; doi:10.3897/BDJ.4.e7853)
Supplement: XML Treatment for Allurus [file BDJ.4.e7853-treatment1.xml]

<!DOCTYPE tp:taxon-treatment
  PUBLIC "-//TaxonX//DTD Taxonomic Treatment Publishing DTD v0 20100105//EN" "tax-treatment-NSO.dtd">
<tp:taxon-treatment xmlns:tp="http://www.plazi.org/taxpub"><tp:treatment-meta><mixed-citation publication-type="journal"><person-group><name><surname>Stigenberg</surname><given-names>Julia</given-names></name><name><surname>Van Achterberg</surname><given-names>Kees</given-names></name></person-group><article-title>Review of the Palaearctic (and Oriental) <italic><tp:taxon-name><tp:taxon-name-part taxon-name-part-type="genus">Allurus</tp:taxon-name-part></tp:taxon-name></italic> (<tp:taxon-name><tp:taxon-name-part taxon-name-part-type="family">Braconidae</tp:taxon-name-part></tp:taxon-name>, <tp:taxon-name><tp:taxon-name-part taxon-name-part-type="subfamily">Euphorinae</tp:taxon-name-part></tp:taxon-name>) based on material from Sweden</article-title><source>Biodivers Data J</source><day>09</day><month>3</month><year>2016</year><volume>2016</volume><issue>4</issue><pub-id pub-id-type="doi">10.3897/BDJ.4.e7853</pub-id></mixed-citation></tp:treatment-meta><tp:nomenclature><tp:taxon-name>
            <tp:taxon-name-part taxon-name-part-type="genus">Allurus</tp:taxon-name-part>
          </tp:taxon-name><tp:taxon-authority>Förster 1863</tp:taxon-authority><tp:nomenclature-citation-list><tp:nomenclature-citation><tp:taxon-name>
                <tp:taxon-name-part taxon-name-part-type="genus">Allurus</tp:taxon-name-part>
              </tp:taxon-name><comment><xref ref-type="bibr" rid="B2644899">Förster 1863</xref></comment></tp:nomenclature-citation><tp:nomenclature-citation><tp:taxon-name>
                <tp:taxon-name-part taxon-name-part-type="genus">Allurus</tp:taxon-name-part>
              </tp:taxon-name><tp:type-species><tp:taxon-name><tp:taxon-name-part taxon-name-part-type="genus">Ancylus</tp:taxon-name-part> <tp:taxon-name-part taxon-name-part-type="species">muricatus</tp:taxon-name-part></tp:taxon-name></tp:type-species><comment> Haliday 1833<xref ref-type="bibr" rid="B2569651">Haliday 1833</xref></comment></tp:nomenclature-citation></tp:nomenclature-citation-list></tp:nomenclature><tp:treatment-sec sec-type="Diagnosis"><title>Diagnosis</title><p>The genus <italic><tp:taxon-name><tp:taxon-name-part taxon-name-part-type="genus">Allurus</tp:taxon-name-part></tp:taxon-name></italic> is diagnosed by having bifurcate claws, hind coxa with more or less developed ventral denticle, first metasomal tergite sessile, broad and strongly curved ovipositor, first subdiscal cell (2Cu) open, vein 2–1A (A) on fore wing not reaching wing vein 2Cua (Cu), laterope usually hardly visible.</p></tp:treatment-sec><ref-list><ref id="B2644899"><element-citation xmlns:xlink="http://www.w3.org/1999/xlink" publication-type="article" xlink:type="simple"><person-group person-group-type="author"><name name-style="western"><surname>Förster</surname><given-names>A.</given-names></name></person-group><year>1863</year><article-title>Synopsis der Familien und Gattungen der Braconiden.</article-title><source>Verhandlungen des Naturhistorischen Vereins der Preussischen Rheinlande und Westfalens.</source><volume>19</volume><fpage>225</fpage><lpage>288</lpage></element-citation></ref><ref id="B2569651"><element-citation xmlns:xlink="http://www.w3.org/1999/xlink" publication-type="article" xlink:type="simple"><person-group person-group-type="author"><name name-style="western"><surname>Haliday</surname><given-names>A. H.</given-names></name></person-group><year>1833</year><article-title>An essay on the classification of the parasitic <tp:taxon-name><tp:taxon-name-part taxon-name-part-type="order">Hymenoptera</tp:taxon-name-part></tp:taxon-name> of Britain, which correspond with the Ichneumon minuti of Linnaeus</article-title><source>Entomological Magazine</source><volume>1</volume><fpage>333</fpage><lpage>350</lpage></element-citation></ref></ref-list></tp:taxon-treatment>
