# Supplementary material for: Review of the Palaearctic (and Oriental) Allurus (Braconidae, Euphorinae) based on material from Sweden
Source: Biodivers Data J. 2016 Mar 9;(4):e7853. doi: 10.3897/BDJ.4.e7853 (PMC4822060; doi:10.3897/BDJ.4.e7853)
Supplement: XML Treatment for Allurus choui [file BDJ.4.e7853-treatment2.xml]

<!DOCTYPE tp:taxon-treatment
  PUBLIC "-//TaxonX//DTD Taxonomic Treatment Publishing DTD v0 20100105//EN" "tax-treatment-NSO.dtd">
<tp:taxon-treatment xmlns:tp="http://www.plazi.org/taxpub"><tp:treatment-meta><mixed-citation publication-type="journal"><person-group><name><surname>Stigenberg</surname><given-names>Julia</given-names></name><name><surname>Van Achterberg</surname><given-names>Kees</given-names></name></person-group><article-title>Review of the Palaearctic (and Oriental) <italic><tp:taxon-name><tp:taxon-name-part taxon-name-part-type="genus">Allurus</tp:taxon-name-part></tp:taxon-name></italic> (<tp:taxon-name><tp:taxon-name-part taxon-name-part-type="family">Braconidae</tp:taxon-name-part></tp:taxon-name>, <tp:taxon-name><tp:taxon-name-part taxon-name-part-type="subfamily">Euphorinae</tp:taxon-name-part></tp:taxon-name>) based on material from Sweden</article-title><source>Biodivers Data J</source><day>09</day><month>3</month><year>2016</year><volume>2016</volume><issue>4</issue><pub-id pub-id-type="doi">10.3897/BDJ.4.e7853</pub-id></mixed-citation></tp:treatment-meta><tp:nomenclature><tp:taxon-name><tp:taxon-name-part taxon-name-part-type="genus">Allurus</tp:taxon-name-part> <tp:taxon-name-part taxon-name-part-type="species">choui</tp:taxon-name-part></tp:taxon-name><tp:taxon-authority>Belokobylskij 2004</tp:taxon-authority><tp:nomenclature-citation-list><tp:nomenclature-citation><tp:taxon-name><tp:taxon-name-part taxon-name-part-type="genus">Allurus</tp:taxon-name-part> <tp:taxon-name-part taxon-name-part-type="species">choui</tp:taxon-name-part></tp:taxon-name><comment><xref ref-type="bibr" rid="B2569311">Belokobylskij 2004</xref></comment></tp:nomenclature-citation></tp:nomenclature-citation-list></tp:nomenclature><tp:treatment-sec sec-type="Diagnosis"><title>Diagnosis</title><p>Precoxal sulcus absent. Notauli shallow and almost smooth. Marginal cell of fore wing distinctly shortened; metacarpus 0.9 times as long as pterostigma. Propodeum without transverse carina. Frons almost entirely sculptured. Body length 2.4–4.2 mm.</p></tp:treatment-sec><tp:treatment-sec sec-type="Distribution"><title>Distribution</title><p>Oriental (China, Taiwan).</p></tp:treatment-sec><tp:treatment-sec sec-type="Notes"><title>Notes</title><p>Holotype: ♀, Taiwan, “C. Taiwan: Tsuifeng, 2300 m, Nantou Hsien, V.1984, K.S. Lin &amp; K.C. Chou, Malaise trap” (TARI).</p></tp:treatment-sec><ref-list><ref id="B2569311"><element-citation xmlns:xlink="http://www.w3.org/1999/xlink" publication-type="article" xlink:type="simple"><person-group person-group-type="author"><name name-style="western"><surname>Belokobylskij</surname><given-names>S.</given-names></name></person-group><year>2004</year><article-title><italic><tp:taxon-name><tp:taxon-name-part taxon-name-part-type="genus">Allurus</tp:taxon-name-part></tp:taxon-name></italic> and <italic><tp:taxon-name><tp:taxon-name-part taxon-name-part-type="genus">Asiacentistes</tp:taxon-name-part></tp:taxon-name></italic> in Taiwan</article-title><source>Zoosystematica Rossica</source><volume>12</volume><fpage>249</fpage></element-citation></ref></ref-list></tp:taxon-treatment>
