# Supplementary material for: Review of the Palaearctic (and Oriental) Allurus (Braconidae, Euphorinae) based on material from Sweden
Source: Biodivers Data J. 2016 Mar 9;(4):e7853. doi: 10.3897/BDJ.4.e7853 (PMC4822060; doi:10.3897/BDJ.4.e7853)
Supplement: XML Treatment for Allurus lituratus [file BDJ.4.e7853-treatment3.xml]

<!DOCTYPE tp:taxon-treatment
  PUBLIC "-//TaxonX//DTD Taxonomic Treatment Publishing DTD v0 20100105//EN" "tax-treatment-NSO.dtd">
<tp:taxon-treatment xmlns:tp="http://www.plazi.org/taxpub"><tp:treatment-meta><mixed-citation publication-type="journal"><person-group><name><surname>Stigenberg</surname><given-names>Julia</given-names></name><name><surname>Van Achterberg</surname><given-names>Kees</given-names></name></person-group><article-title>Review of the Palaearctic (and Oriental) <italic><tp:taxon-name><tp:taxon-name-part taxon-name-part-type="genus">Allurus</tp:taxon-name-part></tp:taxon-name></italic> (<tp:taxon-name><tp:taxon-name-part taxon-name-part-type="family">Braconidae</tp:taxon-name-part></tp:taxon-name>, <tp:taxon-name><tp:taxon-name-part taxon-name-part-type="subfamily">Euphorinae</tp:taxon-name-part></tp:taxon-name>) based on material from Sweden</article-title><source>Biodivers Data J</source><day>09</day><month>3</month><year>2016</year><volume>2016</volume><issue>4</issue><pub-id pub-id-type="doi">10.3897/BDJ.4.e7853</pub-id></mixed-citation></tp:treatment-meta><tp:nomenclature><tp:taxon-name><tp:taxon-name-part taxon-name-part-type="genus">Allurus</tp:taxon-name-part> <tp:taxon-name-part taxon-name-part-type="species">lituratus</tp:taxon-name-part></tp:taxon-name><tp:taxon-authority>Haliday 1835</tp:taxon-authority><tp:nomenclature-citation-list><tp:nomenclature-citation><tp:taxon-name><tp:taxon-name-part taxon-name-part-type="genus">Leiophron</tp:taxon-name-part> (<tp:taxon-name-part taxon-name-part-type="subgenus">Ancylus</tp:taxon-name-part>) <tp:taxon-name-part taxon-name-part-type="species">lituratus</tp:taxon-name-part></tp:taxon-name><comment><xref ref-type="bibr" rid="B2569341">Haliday 1835</xref></comment></tp:nomenclature-citation><tp:nomenclature-citation><tp:taxon-name><tp:taxon-name-part taxon-name-part-type="genus">Leiophron</tp:taxon-name-part> <tp:taxon-name-part taxon-name-part-type="species">armatus</tp:taxon-name-part></tp:taxon-name><comment> var. 1 <xref ref-type="bibr" rid="B2644929">Wesmael 1835</xref>, syn by <xref ref-type="bibr" rid="B2662946">Reinhard 1862</xref></comment></tp:nomenclature-citation><tp:nomenclature-citation><tp:taxon-name><tp:taxon-name-part taxon-name-part-type="genus">Allurus</tp:taxon-name-part> <tp:taxon-name-part taxon-name-part-type="species">lituratus</tp:taxon-name-part></tp:taxon-name><comment> Type material: Lectotype designated by <xref ref-type="bibr" rid="B2569483">van Achterberg 1997</xref>. [NMI]</comment></tp:nomenclature-citation></tp:nomenclature-citation-list></tp:nomenclature><tp:treatment-sec sec-type="Diagnosis"><title>Diagnosis</title><p>Antenna with 30-33 segments, clypeus smoothly continuing from face, rather densely setose. Hind coxa with only slightly protruding denticle apico-ventrally, second metasomal sternite without denticles, if with denticles then on 4<sup>th</sup> sternite, metasoma ventrally dense setose, first metasomal tergite only slightly longer than its apically width.</p></tp:treatment-sec><tp:treatment-sec sec-type="Distribution"><title>Distribution</title><p>Eastern Palaearctic, Western Palaearctic, Oriental and Nearctic.</p></tp:treatment-sec><tp:treatment-sec sec-type="Notes"><title>Notes</title><p><bold>Studied material:</bold> 1 ♀ Sweden, Sk, Klippans kommun, Skäralid, valley below northern Lierna. Rich beech forest. 11.vi–03.vii.2004. Trap ID 37, Coll ID 832. Leg. SMTP/NHRS. DNA voucher: JS10_00410. 1 ♀ Sweden, Sk, Höganäs kommun, Kullabergs naturreservat, between Hjortstugan and Ransvik, Oak forest in southern slope. 09.viii–20.ix.2005. Trap ID 1004, Coll ID 1898. Leg. SMTP/NHRS. DNA voucher: JS10_00409. GenBank accession: KJ591423. 1 ♀ Sweden, Sö, Haninge kommun, Tyresta Urskogsslingan. Flat-rock and pine forest. 20.vii–11.viii.2004. Trap ID 3, Coll ID 799. Leg. SMTP/NHRS. DNA voucher: JS10_00408. GenBank accession: KU521565. 1 ♀ Sweden, Sm, Älmhults kommun, Stenbrohult, Djäknabygds bokbacke, Heath with old beeches. 26.vi–15.vii.2003. Trap ID 24, Coll ID 816. Leg. SMTP/NHRS. DNA voucher: JS10_00407. 1 ♀ Sweden, Sm, Älmhults kommun, Stenbrohult, Djäknabygds bokbacke, Heath with old beeches. 20.vii–5.ix.2005. Trap ID 24, Coll ID 1674. Leg. SMTP/NHRS. DNA voucher: JS10_00406. GenBank accession: KU521564. 2 ♀ SWE. SK. Klippan, Söderåsens NP. Skärsån. Malaise Trap. <named-content xmlns:xlink="http://www.w3.org/1999/xlink" content-type="dwc:verbatimCoordinates" xlink:type="simple">N56°02.225', E13°14,377'</named-content>. 18.vi.2011–02.vii., 35 moh. Loc023-06. Leg. A. Ohlsson. All specimens are deposited at NHRS.</p></tp:treatment-sec><ref-list><ref id="B2569341"><element-citation xmlns:xlink="http://www.w3.org/1999/xlink" publication-type="article" xlink:type="simple"><person-group person-group-type="author"><name name-style="western"><surname>Haliday</surname><given-names>A. H.</given-names></name></person-group><year>1835</year><article-title>Essay on parasitic <tp:taxon-name><tp:taxon-name-part taxon-name-part-type="order">Hymenoptera</tp:taxon-name-part></tp:taxon-name></article-title><source>Entomological Magazine</source><volume>2</volume><fpage>458</fpage><lpage>468</lpage></element-citation></ref><ref id="B2644929"><element-citation xmlns:xlink="http://www.w3.org/1999/xlink" publication-type="article" xlink:type="simple"><person-group person-group-type="author"><name name-style="western"><surname>Wesmael</surname><given-names>C.</given-names></name></person-group><year>1835</year><article-title>Monographie des Braconides de Belgique</article-title><source>Nouveaux Memoires de l'Academie Royale des Sciences et Belles-lettres Bruxelles.</source><volume>9</volume><fpage>1</fpage><lpage>252</lpage></element-citation></ref><ref id="B2662946"><element-citation xmlns:xlink="http://www.w3.org/1999/xlink" publication-type="article" xlink:type="simple"><person-group person-group-type="author"><name name-style="western"><surname>Reinhard</surname><given-names>H.</given-names></name></person-group><year>1862</year><article-title>Beiträge zur Kenntnis einiger Braconiden-Gattungen.</article-title><source>Berliner entomologische Zeitschrift</source><volume>6</volume><fpage>321</fpage><lpage>336</lpage></element-citation></ref><ref id="B2569483"><element-citation xmlns:xlink="http://www.w3.org/1999/xlink" publication-type="article" xlink:type="simple"><person-group person-group-type="author"><name name-style="western"><surname>van Achterberg</surname><given-names>C</given-names></name></person-group><year>1997</year><article-title>Revision of the Haliday collection of <tp:taxon-name><tp:taxon-name-part taxon-name-part-type="family">Braconidae</tp:taxon-name-part></tp:taxon-name> (<tp:taxon-name><tp:taxon-name-part taxon-name-part-type="order">Hymenoptera</tp:taxon-name-part></tp:taxon-name>)</article-title><source>Zoologische Verhandelingen</source><volume>314</volume><fpage>1</fpage><lpage>115</lpage></element-citation></ref></ref-list></tp:taxon-treatment>
