# Supplementary material for: Review of the Palaearctic (and Oriental) Allurus (Braconidae, Euphorinae) based on material from Sweden
Source: Biodivers Data J. 2016 Mar 9;(4):e7853. doi: 10.3897/BDJ.4.e7853 (PMC4822060; doi:10.3897/BDJ.4.e7853)
Supplement: XML Treatment for Allurus muricatus [file BDJ.4.e7853-treatment4.xml]

<!DOCTYPE tp:taxon-treatment
  PUBLIC "-//TaxonX//DTD Taxonomic Treatment Publishing DTD v0 20100105//EN" "tax-treatment-NSO.dtd">
<tp:taxon-treatment xmlns:tp="http://www.plazi.org/taxpub"><tp:treatment-meta><mixed-citation publication-type="journal"><person-group><name><surname>Stigenberg</surname><given-names>Julia</given-names></name><name><surname>Van Achterberg</surname><given-names>Kees</given-names></name></person-group><article-title>Review of the Palaearctic (and Oriental) <italic><tp:taxon-name><tp:taxon-name-part taxon-name-part-type="genus">Allurus</tp:taxon-name-part></tp:taxon-name></italic> (<tp:taxon-name><tp:taxon-name-part taxon-name-part-type="family">Braconidae</tp:taxon-name-part></tp:taxon-name>, <tp:taxon-name><tp:taxon-name-part taxon-name-part-type="subfamily">Euphorinae</tp:taxon-name-part></tp:taxon-name>) based on material from Sweden</article-title><source>Biodivers Data J</source><day>09</day><month>3</month><year>2016</year><volume>2016</volume><issue>4</issue><pub-id pub-id-type="doi">10.3897/BDJ.4.e7853</pub-id></mixed-citation></tp:treatment-meta><tp:nomenclature><tp:taxon-name><tp:taxon-name-part taxon-name-part-type="genus">Allurus</tp:taxon-name-part> <tp:taxon-name-part taxon-name-part-type="species">muricatus</tp:taxon-name-part></tp:taxon-name><tp:taxon-authority>Haliday 1833</tp:taxon-authority><tp:nomenclature-citation-list><tp:nomenclature-citation><tp:taxon-name><tp:taxon-name-part taxon-name-part-type="genus">Ancylus</tp:taxon-name-part> <tp:taxon-name-part taxon-name-part-type="species">muricatus</tp:taxon-name-part></tp:taxon-name><comment><xref ref-type="bibr" rid="B2569651">Haliday 1833</xref></comment></tp:nomenclature-citation><tp:nomenclature-citation><tp:taxon-name><tp:taxon-name-part taxon-name-part-type="genus">Leiophron</tp:taxon-name-part> (<tp:taxon-name-part taxon-name-part-type="subgenus">Ancylus</tp:taxon-name-part>) <tp:taxon-name-part taxon-name-part-type="species">muricatus</tp:taxon-name-part></tp:taxon-name><comment><xref ref-type="bibr" rid="B2569341">Haliday 1835</xref></comment></tp:nomenclature-citation><tp:nomenclature-citation><tp:taxon-name><tp:taxon-name-part taxon-name-part-type="genus">Leiophron</tp:taxon-name-part> <tp:taxon-name-part taxon-name-part-type="species">armatus</tp:taxon-name-part></tp:taxon-name><comment>  var. 2 <xref ref-type="bibr" rid="B2644929">Wesmael 1835</xref> syn. by <xref ref-type="bibr" rid="B2662937">Curtis 1837</xref></comment></tp:nomenclature-citation><tp:nomenclature-citation><tp:taxon-name><tp:taxon-name-part taxon-name-part-type="genus">Allurus</tp:taxon-name-part> <tp:taxon-name-part taxon-name-part-type="species">muricatus</tp:taxon-name-part></tp:taxon-name><comment> var. <italic>nigra</italic><xref ref-type="bibr" rid="B2662917">Lyle 1926</xref> (= Wesmael's var. 2). Lyle became author by referring to var. 2 as (var. <italic>nigra</italic> Wesm.).</comment></tp:nomenclature-citation><tp:nomenclature-citation><tp:taxon-name><tp:taxon-name-part taxon-name-part-type="genus">Allurus</tp:taxon-name-part> <tp:taxon-name-part taxon-name-part-type="species">muricatus</tp:taxon-name-part></tp:taxon-name><comment> Type specimen: Lectotype designated by <xref ref-type="bibr" rid="B2569483">van Achterberg 1997</xref>. [NMI]</comment></tp:nomenclature-citation></tp:nomenclature-citation-list></tp:nomenclature><tp:treatment-sec sec-type="Diagnosis"><title>Diagnosis</title><p>Antenna with 30 segments, clypeus distinctly differentiated from face and sparsely setose. Hind coxa with a thumb-like denticle apico-ventrally, second metasomal sternite with two distinctly protruding denticles, metasoma ventrally sparse setose, first metasomal tergite as broad apically as long.</p></tp:treatment-sec><tp:treatment-sec sec-type="Distribution"><title>Distribution</title><p>Eastern Palaearctic and Western Palaearctic.</p></tp:treatment-sec><tp:treatment-sec sec-type="Notes"><title>Notes</title><p><bold>Studied material:</bold> 1 ♀ Sweden, Sö, Stockholm, Enskede Gårds kolonilottsförening, <named-content xmlns:xlink="http://www.w3.org/1999/xlink" content-type="dwc:verbatimCoordinates" xlink:type="simple">N59°17'19.58", E18°03'54.63"</named-content> Malaisetrap, 10-25.vii.20012, leg. T. Malm &amp; M. Malm. DNA voucher: JS10_00405. GenBank accession: KU521563. The specimen is deposited at NHRS. All photos of <italic><tp:taxon-name><tp:taxon-name-part taxon-name-part-type="genus">A.</tp:taxon-name-part> <tp:taxon-name-part taxon-name-part-type="species">muricatus</tp:taxon-name-part></tp:taxon-name></italic> belong to this specimen (Figs <xref ref-type="fig" rid="F2569630">3</xref>, <xref ref-type="fig" rid="F2569634">5</xref>, <xref ref-type="fig" rid="F2569638">7</xref>, <xref ref-type="fig" rid="F2569642">9</xref>).</p></tp:treatment-sec><tp:treatment-sec><!--Section generated to contain objects referenced in tp:taxon-treatment.--><fig id="F2569630" position="float" orientation="portrait"><label>Figure 3.</label><caption><p>Lateral view of mesosoma, the arrow indicating precoxal sulcus of <italic><tp:taxon-name><tp:taxon-name-part taxon-name-part-type="genus">A.</tp:taxon-name-part> <tp:taxon-name-part taxon-name-part-type="species">muricatus</tp:taxon-name-part></tp:taxon-name></italic>. Image of voucher specimen JS10_00405.</p></caption><graphic xmlns:xlink="http://www.w3.org/1999/xlink" xlink:href="biodiversity_data_journal-4-e7853-g003.jpg" position="float" id="oo_80337.jpg" orientation="portrait" xlink:type="simple"/></fig><fig id="F2569634" position="float" orientation="portrait"><label>Figure 5.</label><caption><p>Ventral view of hind coxa showing apical denticle of <italic><tp:taxon-name><tp:taxon-name-part taxon-name-part-type="genus">A.</tp:taxon-name-part> <tp:taxon-name-part taxon-name-part-type="species">muricatus</tp:taxon-name-part></tp:taxon-name></italic>. Image of voucher specimen JS10_00405.</p></caption><graphic xmlns:xlink="http://www.w3.org/1999/xlink" xlink:href="biodiversity_data_journal-4-e7853-g005.jpg" position="float" id="oo_72387.jpg" orientation="portrait" xlink:type="simple"/></fig><fig id="F2569638" position="float" orientation="portrait"><label>Figure 7.</label><caption><p>Ventral view of the second metasomal sternite with two distinctly protruding denticles of <italic><tp:taxon-name><tp:taxon-name-part taxon-name-part-type="genus">A.</tp:taxon-name-part> <tp:taxon-name-part taxon-name-part-type="species">muricatus</tp:taxon-name-part></tp:taxon-name></italic>. Image of voucher specimen JS10_00405.</p></caption><graphic xmlns:xlink="http://www.w3.org/1999/xlink" xlink:href="biodiversity_data_journal-4-e7853-g007.jpg" position="float" id="oo_72389.jpg" orientation="portrait" xlink:type="simple"/></fig><fig id="F2569642" position="float" orientation="portrait"><label>Figure 9.</label><caption><p>Lateral habitus of <italic><tp:taxon-name><tp:taxon-name-part taxon-name-part-type="genus">A.</tp:taxon-name-part> <tp:taxon-name-part taxon-name-part-type="species">muricatus</tp:taxon-name-part></tp:taxon-name></italic>. Image of voucher specimen JS10_00405. The scale bar equals 1 mm.</p></caption><graphic xmlns:xlink="http://www.w3.org/1999/xlink" xlink:href="biodiversity_data_journal-4-e7853-g009.jpg" position="float" id="oo_72392.jpg" orientation="portrait" xlink:type="simple"/></fig></tp:treatment-sec><ref-list><ref id="B2569651"><element-citation xmlns:xlink="http://www.w3.org/1999/xlink" publication-type="article" xlink:type="simple"><person-group person-group-type="author"><name name-style="western"><surname>Haliday</surname><given-names>A. H.</given-names></name></person-group><year>1833</year><article-title>An essay on the classification of the parasitic <tp:taxon-name><tp:taxon-name-part taxon-name-part-type="order">Hymenoptera</tp:taxon-name-part></tp:taxon-name> of Britain, which correspond with the Ichneumon minuti of Linnaeus</article-title><source>Entomological Magazine</source><volume>1</volume><fpage>333</fpage><lpage>350</lpage></element-citation></ref><ref id="B2569341"><element-citation xmlns:xlink="http://www.w3.org/1999/xlink" publication-type="article" xlink:type="simple"><person-group person-group-type="author"><name name-style="western"><surname>Haliday</surname><given-names>A. H.</given-names></name></person-group><year>1835</year><article-title>Essay on parasitic <tp:taxon-name><tp:taxon-name-part taxon-name-part-type="order">Hymenoptera</tp:taxon-name-part></tp:taxon-name></article-title><source>Entomological Magazine</source><volume>2</volume><fpage>458</fpage><lpage>468</lpage></element-citation></ref><ref id="B2644929"><element-citation xmlns:xlink="http://www.w3.org/1999/xlink" publication-type="article" xlink:type="simple"><person-group person-group-type="author"><name name-style="western"><surname>Wesmael</surname><given-names>C.</given-names></name></person-group><year>1835</year><article-title>Monographie des Braconides de Belgique</article-title><source>Nouveaux Memoires de l'Academie Royale des Sciences et Belles-lettres Bruxelles.</source><volume>9</volume><fpage>1</fpage><lpage>252</lpage></element-citation></ref><ref id="B2662937"><element-citation xmlns:xlink="http://www.w3.org/1999/xlink" publication-type="book" xlink:type="simple"><person-group person-group-type="author"><name name-style="western"><surname>Curtis</surname><given-names>J.</given-names></name></person-group><year>1837</year><source>A guide to the arrangement of British Insects; being a catalogue of all the named species hitherto discovered in Great Britain and Ireland.</source><volume>vi</volume><publisher-name>Pinot and Co</publisher-name><publisher-loc>London</publisher-loc><size units="page">294</size><pub-id pub-id-type="doi">10.5962/bhl.title.46860</pub-id></element-citation></ref><ref id="B2662917"><element-citation xmlns:xlink="http://www.w3.org/1999/xlink" publication-type="article" xlink:type="simple"><person-group person-group-type="author"><name name-style="western"><surname>Lyle</surname><given-names>G. T.</given-names></name></person-group><year>1926</year><article-title>Contributions to our knowledge of the British <tp:taxon-name><tp:taxon-name-part taxon-name-part-type="family">Braconidae</tp:taxon-name-part></tp:taxon-name>.</article-title><source>The Entomologist</source><volume>59</volume><fpage>100</fpage><lpage>104</lpage></element-citation></ref><ref id="B2569483"><element-citation xmlns:xlink="http://www.w3.org/1999/xlink" publication-type="article" xlink:type="simple"><person-group person-group-type="author"><name name-style="western"><surname>van Achterberg</surname><given-names>C</given-names></name></person-group><year>1997</year><article-title>Revision of the Haliday collection of <tp:taxon-name><tp:taxon-name-part taxon-name-part-type="family">Braconidae</tp:taxon-name-part></tp:taxon-name> (<tp:taxon-name><tp:taxon-name-part taxon-name-part-type="order">Hymenoptera</tp:taxon-name-part></tp:taxon-name>)</article-title><source>Zoologische Verhandelingen</source><volume>314</volume><fpage>1</fpage><lpage>115</lpage></element-citation></ref></ref-list></tp:taxon-treatment>
